# Supplementary material for: Machine Learning-Based Lung Cancer Classification Using Blood-Derived Microbial DNA: A Comparative Analysis of Taxonomic Profiling Strategies
Source: Diagnostics (Basel). 2026 Apr 2;16(7):1079. doi: 10.3390/diagnostics16071079 (PMC13073471; doi:10.3390/diagnostics16071079)
Supplement: Supplementary file 1 [file diagnostics-16-01079-s001.zip]

Archive with 2 entries (2 files):
- Supplementary_FigureS1.tif
- Supplementary_TableS1.xlsx
