# Supplementary material for: Machine Learning-Based Lung Cancer Classification Using Blood-Derived Microbial DNA: A Comparative Analysis of Taxonomic Profiling Strategies
Source: Diagnostics (Basel). 2026 Apr 2;16(7):1079. doi: 10.3390/diagnostics16071079 (PMC13073471; doi:10.3390/diagnostics16071079)
Supplement: Supplementary file 1 [file diagnostics-16-01079-s001.zip › Supplementary_TableS1.xlsx]

## Sheet: Sheet1
Approach	Selection Frequency (Top50)	Microbial Genus	Count
Bracken	5	Acinetobacter, Aeromonas, Anoxybacillus, Bacillus, Campylobacter, Cloacibacterium, Clostridium, Cutibacterium, Diaphorobacter, Ectopseudomonas, Escherichia, Flavobacterium, Fusobacterium, Janthinobacterium, Klebsiella, Mycoplasmopsis, Paracoccus, Pseudomonas, Salmonella, Sphingobium, Staphylococcus, Tetragenococcus, Xanthomonas	23
	4	Acidovorax, Aliarcobacter, Arthrobacter, Burkholderia, Chryseobacterium, Clostridioides, Comamonas, Geobacillus, Gordonia, Halomonas, Maribacter, Mycobacterium, Serratia	13
	3	Empedobacter, Lactobacillus, Mycolicibacterium, Myroides, Paenibacillus, Sphingobacterium, Streptomyces, Stutzerimonas, Vibrio	9
	2	Acetivibrio, Amedibacterium, Anaerococcus, Candidatus Portiera, Erwinia, Francisella, Listeria, Mesorhizobium, Metamycoplasma, Methylobacterium, Microbacterium, Ralstonia, Shewanella, Variovorax	14
	1	Achromobacter, Azospira, Bordetella, Borreliella, Buchnera, Collimonas, Corynebacterium, Enterobacter, Enterococcus, Epilithonimonas, Flammeovirga, Haemophilus, Hymenobacter, Lacinutrix, Legionella, Leifsonia, Ligilactobacillus, Malaciobacter, Mycoplasma, Nocardia, Pantoea, Phocaeicola, Prevotella, Providencia, Rhizobium, Sphingomonas, Spiroplasma, Yersinia	28
BLAST	5	Acidovorax, Acinetobacter, Aeromonas, Azospira, Bacteroides, Bradyrhizobium, Burkholderia, Candidatus Planktophila, Citrobacter, Cloacibacterium, Comamonadaceae, Comamonas, Cutibacterium, Delftia, Diaphorobacter, Ectopseudomonas, Empedobacter, Enterobacter, Escherichia, Flavobacterium, Janthinobacterium, Klebsiella, Limnohabitans, Megasphaera, Methylophilus, Moraxella, Phocaeicola, Polynucleobact…	38
	4	Atlantibacter, Corynebacterium, Enterobacteriaceae, Kocuria, Microbacterium, Mycobacterium, Novosphingobium, Sphingopyxis	8
	3	Anelloviridae	1
	2	Chryseobacterium, Enterococcus, Methylobacterium, Paenarthrobacter, Streptomyces, Stutzerimonas, Yersinia	7
	1	Aliarcobacter, Alicycliphilus, Clostridium, Collimonas, Desulfovibrio, Epilithonimonas, Hydrogenophilus, Polaromonas, Proteus, Pseudotevenvirus, Pseudoxanthomonas	11
* Selection Frequency: Number of times a genus was selected among the top 50 features across 5-fold cross-validation. * Bold text: Represents the 13 genera consistently identified as discriminative features in both pipelines across all five folds *Viral taxa are included as the reference database encompassed bacterial, viral, and fungal sequences

## Sheet: Sheet2
Genus	Bracken FC (Cancer/Normal)	BLAST FC (Cancer/Normal)	Directionality
Acinetobacter	0.829	0.834	Concordant
Aeromonas	1.486	1.813	Concordant
Cloacibacterium	2.002	1.97	Concordant
Cutibacterium	0.45	0.445	Concordant
Diaphorobacter	1.215	1.176	Concordant
Ectopseudomonas	1.46	1.33	Concordant
Escherichia	0.85	0.609	Concordant
Flavobacterium	0.768	0.549	Concordant
Janthinobacterium	0.527	0.368	Concordant
Klebsiella	0.869	1.279	Discordant
Pseudomonas	0.945	1.139	Discordant
Sphingobium	1.316	1.534	Concordant
Xanthomonas	0.608	0.68	Concordant
* FC (Fold Change) = mean read count in lung cancer samples / mean read count in non-cancer controls.
* Concordant: FC direction is consistent between Bracken- and BLAST-based workflows (both >1 or both <1).
* Discordant: FC direction differs between the two workflows.
